# Supplementary material for: Characterization of the Inclusion Complexes of Isothiocyanates with γ-Cyclodextrin for Improvement of Antibacterial Activities against Staphylococcus aureus
Source: Foods. 2021 Dec 27;11(1):60. doi: 10.3390/foods11010060 (PMC8750663; doi:10.3390/foods11010060)
Supplement: Supplementary file 1 [file foods-11-00060-s001.zip]

Archive with 1 entries (1 files):
- foods-1489555-supplementary.pdf
